# Supplementary material for: Carbon-Supported Trimetallic Catalysts (PdAuNi/C) for Borohydride Oxidation Reaction
Source: Nanomaterials (Basel). 2021 May 29;11(6):1441. doi: 10.3390/nano11061441 (PMC8228588; doi:10.3390/nano11061441)
Supplement: Supplementary file 1 [file nanomaterials-11-01441-s001.zip]

Archive with 1 entries (1 files):
- nanomaterials-1229207-SI.pdf
